# Supplementary material for: Molecular Basis for Mechanical Properties of ECMs: Proposed Role of Fibrillar Collagen and Proteoglycans in Tissue Biomechanics
Source: Biomolecules. 2021 Jul 12;11(7):1018. doi: 10.3390/biom11071018 (PMC8301845; doi:10.3390/biom11071018)
Supplement: Supplementary file 1 [file biomolecules-11-01018-s001.zip]

Archive with 1 entries (1 files):
- biomolecules-1177016-SI.pdf
